# Supplementary material for: High-throughput sequencing of sorted expression libraries reveals inhibitors of bacterial cell division
Source: BMC Genomics. 2018 Oct 29;19:781. doi: 10.1186/s12864-018-5187-7 (PMC6206680; doi:10.1186/s12864-018-5187-7)
Supplement: Supplementary file 1 — Table S2. Primer sequences used for cloning the indicated ORFs into pBAD24. PCR products generated using these primers in the appropriate combinations were digested with the indicated restriction enzymes as appropriate for cloning. (XLSX 9 kb) [file 12864_2018_5187_MOESM1_ESM.xlsx]

## Sheet: Table S2
Primer Name	Sequence 5' - 3'	Restriction sites included for cloning (if present)
fsaA_ORF_F	GCG GCC ATG GAA CTG TAT CTG GAT ACT TCA GAC	NcoI
fsaA_ORF_R	CCG GCA AGC TTA AAT CGA CGT TCT GCC AAA CG	HindIII
ybiY_ORF_F	CGC GCC ATG GGC ATT TTC AAT ATT CAA CGC TAC TC	EcoRI
ybiY_ORF_R	CGC AAG CTT TTA TCC TCG TAA GGT CGC GGT	HindIII
aceE_ORF_F	GCG GCC ATG GGC TCA GAA CGT TTC CCA AAT GAC GT	NcoI
aceE_ORF_R	GCG CGA AGC TTA CG CCA GAC GCG GGT TAA	HindIII
pdhR_ORF_F	GCG CCC ATG GCC TAC AGC AAA ATC CGC C	NcoI
pdhR_ORF_R	CGG CTG CAG CTA ATT CTT TCG TTG CTC CAG ACG	PstI
lipA_ORF_F	GCG GCC ATG GGC AGT AAA CCC ATT GTG ATG GAA CGC	NcoI
lipA_ORF_R	CGG CTG CAG TTA CTT AAC TTC CAT CCC TTT CGC CT	PstI
sdaA_ORF_F	GCG GCC ATG GGC ATT AGT CTA TTC GAC ATG TTT AAG GTG	NcoI
sdaA_ORF_R	GCG CGA AGC TTA GTC ACA CTG GAC TTT GAT TGC C	HindIII
pptE_ORF_F	CGG CGC TAG CAG GAG GAA TTC ACC ATG GTT GCC ATT GTT ATT GTT TCT CAT A	NheI
pptE_ORF_R	CGG CGA AGC TTA G TGG GAG GCT CTG ATT GCT	HindIII
pflC_ORF_F	GCG GAA TTC ACC ATG ACA TCA TCC GCC GGA CAG	EcoRI
pflC_ORF_R	GCG CGA AGC TTA ACC TCC CAC GGT AAC CTG AAA TC	HindIII
pckA_ORF_F	GCG GCC ATG GGC CGC GTT AAC AAT GGT TTG ACC CC	NcoI
pckA_ORF_R	CGC CGA AGC TTA CAG CTT CGG ACC AGC CG	HindIII
ybeM_ORF_F	CGC GCC ATG GGC CTG GTT GCC GCA GGA CAG	NcoI
ybeM_ORF_R	CGC AAG CCT TCA TAA TAA TTG CGG CGG CGC	HindIII
ybeM_tatE_lipA_loci_F	GTC ATG GCA AAA GAC CCC AAA AGA TTG
ybeM_tatE_lipA_loci_R	CTG CAT GCG GTC CGT TTG TCC GCT CTT
ybiY_fsaA_moeB_moeA_loci_F	GTC ATG ATT GTT ATC CTC GTA AGG TCG
ybiY_fsaA_moeB_moeA_loci_R	TTC ATG GAA TTT ACC ACC GGA TTG ATG
