# Supplementary material for: High-throughput sequencing of sorted expression libraries reveals inhibitors of bacterial cell division
Source: BMC Genomics. 2018 Oct 29;19:781. doi: 10.1186/s12864-018-5187-7 (PMC6206680; doi:10.1186/s12864-018-5187-7)
Supplement: Supplementary file 3 — Table S1. E. coli UTI-89 genomic regions identified in overexpression screens for mediators of filamentation. Table S1A contains the combined MACS output from the two replicate screens. Regions indicated in bold text represent those found in common between the replicates (with an overlap of 100 bp or more). Those underlined indicate the 23 high-stringency regions found in common between replicates (with an overlap of 100 bp or more) and also were above the P-value threshold of 70 (see also Table 2). The gene name(s) included were determined by annotating the region from start to end (bp) and listing all ORFs within or overlapping those coordinates. This therefore will include partial ORFs that may not directly cause filamentation; further mapping may be required in these cases. Table S1B shows only the regions identified in common between the two replicate screens (with overlap of 100 bp or greater), and identifies ORFs within these that were not found to have direct homologs in E. coli K-12. (XLSX 69 kb) [file 12864_2018_5187_MOESM3_ESM.xlsx]

## Sheet: Table S1A. Combined MACS output
Start (bp)	End (bp)	Length (bp)	Gene Name(s)*	p-value#	Fold Enrichment	q-value^		BOLD = Regions in common between replicates (overlap of 100bp or more)
13586	15641	2056	dnaK, dnaJ, gef	91.134	3.17976	89.1847		UNDERLINED = The 23 in common between replicates (overlap of 100bp or more) above the P-value threshold of 70 (Table 2)
14519	16505	1987	dnaJ, gef, UTI89_C0019	303.367	10.6693	301.324		Replicate 1 Enriched Regions
36148	36530	383	RS00185, UTI89_C0038	16.4433	1.70569	14.9965		Replicate 2 Enriched Regions
43358	44449	1092	caiT	47.8947	3.49241	46.1343
60987	63161	2175	djlA, rluA, rapA	558.28	5.8365	556.088
75718	76219	502	UTI89_C0073, thiQ	7.82124	1.47377	6.56448
76665	77131	467	thiP	24.4997	2.09878	22.9494		*Gene Name(s) are determined by annotating the region from start to end (bp) and listing all ORFs within or overlapping. For best data visualization, please refer to the BAM files associated with this study aligned to the UTI89 genome
85936	87217	1282	leuA, leuL, leuO	176.351	4.70129	174.249		# p-value is reported as the –log (p-value), as per MACS version 2.1.1 output.
93945	94248	304	ftsI	4.53779	1.45552	3.11033		^ q-value is reported as the -log (q-value), as per MACS version 2.1.1 output.
94237	95420	1184	ftsI	44.3863	1.80928	42.6427
102079	102304	226	murG	12.5159	1.69431	11.138
105459	106361	903	ddl, ftsQ	24.3205	1.81565	22.7719
106453	106745	293	ftsA	8.56461	1.44039	7.28472
109666	111687	2022	lpxC, secM, secA	1378.04	32.0316	1375.63
112362	113545	1184	secA, mutT	29.3383	2.03996	27.7346
113001	115157	2157	secA, mutT, yacG, zapD, coaE	47.5672	2.97584	45.8084
118640	119507	868	hofB, ppdD	27.1584	1.93421	25.578
128390	131339	2950	pdhR, aceE	402.026	13.0907	399.919
136912	137257	346	yacH	9.93444	1.64614	8.616
151362	151768	407	yadE	12.3834	1.63208	11.0087
151849	152057	209	yadE	12.0222	1.59112	10.6544
169971	170241	271	UTI89_C0162	12	1.64042	10.6326
203982	204278	297	bamA	7.15002	1.3219	5.91419
207476	207856	381	lpxA	12.935	1.63737	11.5495
234256	234632	377	dkgB	15.9601	2.11298	14.3864
235113	235363	251	UTI89_C0227	30.9807	2.09588	29.3607
235746	236752	1007	yafD	9.74191	1.3879	8.42885
239309	239640	332	gloB	12.1221	1.72964	10.7527
239885	240270	386	yafS	9.17512	1.61912	7.87876
240490	241034	545	yafS, rnhA	15.6957	1.78928	14.2612
248047	248859	813	UTI89_C0239, UTI89_C0240	23.4858	2.1827	21.9471
252361	252574	214	UTI89_C0242	8.05902	1.61875	6.7938
254429	255638	1210	UTI89_C0243, UTI89_C0244	28.9871	2.1886	27.387
257501	257761	261	UTI89_C0246, UTI89_C0247	8.27959	1.62919	7.00761
278799	279209	411	yafL	10.3354	2.19628	8.8181
295365	295868	504	UTI89_C0286	6.22709	1.78679	4.76829
305043	306306	1264	UTI89_C0293, UTI89_C0294, UTI89_C0295	101.664	3.78914	99.6861
313563	313765	203	yagU	10.119	2.09098	8.6043
313871	314083	213	yagU	10.3613	2.13332	8.84379
314599	315033	435	ykgJ	15.0186	2.45138	13.4526
316578	318564	1987	yagW, yagX	50.2672	2.24787	48.4831
339033	339658	626	UTI89_C0327	9.2241	1.62165	7.92514
344922	345956	1035	UTI89_C0333, UTI89_C0334	100.534	3.73154	98.5596
346197	346911	715	UTI89_C0334	14.802	1.73415	13.3819
347455	347675	221	UTI89_C0334	13.3032	1.78482	11.91
361087	364433	3347	yahD, yahE, yahF, UTI89_C0351	401.338	5.57909	399.054
361550	364162	2613	yahD, yahE, yahF	1468.56	28.6169	1466.14
364794	365110	317	yahG	14.3476	1.87984	12.9348
391119	392702	1584	lacZ, lacI	108.641	6.22583	106.75
392358	392690	333	lacI	11.7671	1.72598	10.4048
408274	408581	308	UTI89_C0389	22.9723	1.63712	21.4408
426068	430639	4572	UTI89_C0416, UTI89_C0417, UTI89_C0418	460.429	5.78798	458.123
443369	444700	1332	secD, secF	57.8819	3.71755	56.0909
445766	448146	2381	tsx, yajI, UTI89_C0435, UTI89_C0436	697.488	10.3164	695.126
445913	447211	1299	tsx, yajI	13.9381	2.12547	12.3829
447710	448103	394	ribD	10.6945	2.22685	9.17245
488549	488926	378	tesB	11.5231	1.71685	10.1662
497358	497701	344	acrB	6.24476	1.44551	5.03827
501778	503099	1322	kefA	62.8456	3.94823	61.0417
525076	526146	1071	copA	41.0134	2.65266	39.2968
529353	530166	814	UTI89_C0518, UTI89_C0519, UTI89_C0520	15.4173	1.78561	13.9871
553450	554043	594	ybbZ, ylbA	6.20136	1.42939	4.99599
563994	564507	514	UTI89_C0552, lpxH	12.2065	1.79518	10.8346
564748	565209	462	lpxH, ppiB	20.394	1.96306	18.8938
573118	574104	987	ybcH, nfrA	30.2876	2.0035	28.6745
582977	585297	2321	UTI89_C0574, cusA	92.0374	5.74214	90.1745
640717	641788	1072	ybeM, tatE, lipA	118.849	3.28952	116.834
640717	641829	1113	ybeM, tatE, lipA	106.217	5.31577	104.329
643459	643933	475	lipB	10.7912	1.56734	9.45184
644087	644286	200	UTI89_C0632, ybeD	9.72232	1.4689	8.40974
646878	647249	372	rlpA, mrdB	13.3681	1.65865	11.9739
649637	650005	369	mrdA	13.6859	1.65623	12.2859
653948	654711	764	UTI89_C0644, leuS	35.3538	2.07706	33.6908
664021	665614	1594	int	79.2799	4.7237	77.4416
674985	676449	1465	UTI89_C0670, nagA	78.9137	3.10452	76.9996
681459	682315	857	UTI89_C0676, UTI89_C0677	17.0819	2.63952	15.4983
689749	691856	2108	glnS, RS03290	6009.99	42.8512	6007.05
690222	691889	1668	glnS, RS03290	10998	115.608	10995.1
696127	696809	683	ybfF, seqA	28.5034	2.22916	26.909
698731	699201	471	pgm, potE	9.6438	1.49199	8.33438
708054	708519	466	kdpB	21.5817	1.95645	20.0668
708696	709057	362	UTI89_C0701, kdpA	19.0132	1.70216	17.5299
723143	723348	206	sdhC, sdhD	4.48399	1.36621	3.34749
723886	724100	215	sdhA	9.88764	2.1289	8.37652
739285	740179	895	tolQ, UTI89_C0734, tolA	41.9843	2.26959	40.2593
754352	755063	712	UTI89_C0756	8.7663	1.54721	7.4806
756187	756425	239	modF	13.4317	1.6683	12.0365
757259	757463	205	modE	9.45909	1.51083	8.15358
765864	766909	1046	UTI89_C0768, UTI89_C0769	27.639	1.81778	26.0536
776885	778562	1678	uvrB	11.4553	1.53733	10.0997
782851	783341	491	ybhL	10.0791	1.5588	8.75773
808997	810063	1067	glnQ, glnP, glnH	18.5567	1.97795	17.0791
824405	827271	2867	ybiY, fsaA, moeB, moeA	112.113	3.95225	110.111
824629	826977	2349	ybiY, fsaA, moeB, moeA	57.4749	3.79059	55.6846
846034	847267	1234	cmr, ybjH, ybjI	65.3182	2.90092	63.4561
852756	853169	414	nfsA, rimK	14.3176	1.68257	12.9065
915687	916601	915	UTI89_C0918	34.3561	2.2046	32.702
928150	930515	2366	UTI89_C0933, UTI89_C0934, UTI89_C0935, UTI89_C0936, UTI89_C0937	24.9915	2.43115	23.3528
939871	940857	987	UTI89_C0949	53.2238	2.93463	51.4226
940972	944595	3624	UTI89_C0949, UTI89_C0950, UTI89_C0951, UTI89_C0953, UTI89_C0954, UTI89_C0956, UTI89_C0957, UTI89_C0958, UTI89_C0959, RS04605	179.663	5.11733	177.558
960350	961025	676	ycaO	10.8671	2.19478	9.34378
969164	969842	679	ycaI	17.9599	2.70065	16.3691
969937	970406	470	ycaI	9.63218	2.15043	8.12313
976548	977213	666	ycbJ, UTI89_C0991	33.788	2.45288	32.1398
991815	992324	510	asnS	30.2709	2.16206	28.6579
994694	995106	413	pepN	15.3978	1.78977	13.9679
1002316	1002994	679	pyrD	27.7533	2.98267	26.0959
1002425	1003056	632	pyrD	35.5642	2.32709	33.8994
1012420	1013562	1143	ymbA, rmf, fabA	10.5252	1.97923	9.0062
1015587	1017328	1742	UTI89_C1020, matP, ompA	1077.6	13.1257	1075.14
1016170	1016793	624	matP, ompA	73.3811	5.1155	71.5548
1021993	1022683	691	helD	30.1071	2.34368	28.4955
1030718	1031080	363	hyaB	10.264	2.03269	8.74804
1034562	1034932	371	hyaF	13.1773	1.72473	11.7872
1036787	1037320	534	appB	13.422	1.82399	12.027
1037748	1039148	1401	appB, yccB, appA	56.2282	2.32854	54.4098
1055647	1056309	663	RS05145	28.0258	2.04332	26.4361
1057237	1057439	203	rutF, rutE	5.91665	1.41721	4.72237
1082381	1082803	423	UTI89_C1090	15.7892	1.93205	14.3524
1091727	1091962	236	UTI89_C1098, UTI89_C1099	11.8579	1.65996	10.4941
1098765	1099938	1174	sfaB, fimA	78.1795	3.44636	76.2676
1105586	1106469	884	UTI89_C1116, focX	41.8466	2.38814	40.1234
1121576	1122140	565	UTI89_C1128	13.487	1.69575	12.091
1138160	1139234	1075	UTI89_C1143, UTI89_C1145, UTI89_C1146	17.9037	2.00516	16.4351
1139128	1141312	2185	UTI89_C1146, UTI89_C1147, UTI89_C1148, UTI89_C1149, UTI89_C1150, UTI89_C1151	458.147	14.0926	456.009
1139704	1141232	1529	UTI89_C1147, UTI89_C1148, UTI89_C1149, UTI89_C1150	184.398	5.01815	182.288
1145255	1146187	933	ycdZ, csgG	12.3915	1.44673	11.0167
1145849	1146195	347	csgG	7.29328	1.67441	5.81891
1147153	1147504	352	csgE	11.1094	1.75329	9.76259
1147797	1148336	540	csgD	30.4229	2.25463	28.8087
1162365	1162654	290	yceA	4.77676	1.36918	3.6272
1165421	1167765	2345	solA, bssS, UTI89_C1186, pyrC	155.128	3.23718	153.055
1165574	1166009	436	bssS	28.6415	2.79487	26.9796
1166264	1166911	648	UTI89_C1186, pyrC	42.2811	2.75093	40.5428
1167890	1168398	509	yceB, UTI89_C1189	16.7919	1.81947	15.34
1168653	1169485	833	grxB ,mdtH	60.6983	2.88539	58.8567
1180915	1181323	409	flgH, flgI	12.3323	1.58757	10.9585
1233005	1234066	1062	UTI89_C1257, phoQ	34.2078	2.03736	32.5557
1234575	1235077	503	phoQ, phoP	12.7841	1.80846	11.4009
1235156	1235412	257	phoP	9.47353	1.66747	8.1677
1243124	1244517	1394	UTI89_C1269, UTI89_C1271, UTI89_C1272, RS06135, UTI89_C1273, RS06145, UTI89_C1275	119.83	4.18785	117.813
1244601	1247434	2834	UTI89_C1275, bet, gamW, UTI89_C1278, kil1, UTI89_C1280, ral	64052.7	688.596	64046
1245504	1247874	2371	bet, gamW, UTI89_C1278, kil1, UTI89_C1280, ral	23437.2	141.865	23433.4
1264735	1265996	1262	UTI89_C1314, UTI89_C1315	40.5913	2.56083	38.8786
1277053	1277341	289	UTI89_C1331	17.5949	1.99471	16.1305
1296925	1299522	2598	UTI89_C1357, UTI89_C1358, minE, minD, minC	206.976	4.83497	204.84
1297038	1299321	2284	UTI89_C1357, UTI89_C1358, minE, minD, minC	142.464	4.62026	140.537
1336069	1337795	1727	ychM, prsA, ispE	211.247	9.25744	209.269
1336175	1336845	671	prsA	16.0735	1.76667	14.6334
1336941	1337617	677	prsA, ispE	25.282	2.08578	23.7221
1357580	1357895	316	narZ, narH	10.9711	1.54707	9.62694
1363483	1363987	505	purU, ychJ	12.5821	1.66774	11.2032
1365436	1367479	2044	rssB, galU, hns	1353.92	21.2945	1351.51
1365630	1367364	1735	rssB, galU	32.7515	1.96952	31.1143
1370187	1371228	1042	RS06920, UTI89_C1438	33.7251	1.9225	32.0774
1379939	1380655	717	oppF	21.3656	2.07536	19.8535
1391983	1395179	3197	exoO, UTI89_C1460, dicB, dicF, ydfC, ydfB, ydfA, dicA, dicC	18817	130.895	18813.6
1392009	1395131	3123	exoO, UTI89_C1460, dicB, dicF, ydfC, ydfB, ydfA, dicA, dicC	1715.09	9.84109	1712.48
1407453	1407699	247	UTI89_C1490	8.50287	1.63963	7.22432
1408481	1408705	225	UTI89_C1492	17.9146	1.96064	16.4459
1413276	1414540	1265	UTI89_C1499, UTI89_C1500	22.8414	1.93739	21.3111
1417417	1418432	1016	UTI89_C1503, UTI89_C1504, UTI89_C1505	28.5303	2.32891	26.9348
1419797	1420685	889	UTI89_C1508, UTI89_C1509, UTI89_C1510	10.0658	1.85811	8.55148
1431095	1434163	3069	UTI89_C1519, ynaC, UTI89_C1522	119.959	5.8814	118.053
1439708	1440370	663	trpC	13.7875	1.85895	12.3847
1447297	1448644	1348	yciQ, yciL	19.4566	1.92122	17.9682
1453477	1453689	213	topA	7.02792	1.43675	5.79504
1463341	1463542	202	pyrF	9.18929	1.5724	7.891
1466161	1466381	221	yciR	5.81151	1.40068	4.62193
1489602	1491137	1536	ycjM	47.4646	2.72619	45.6982
1496360	1497361	1002	ycjS, ycjT	99.1397	3.83277	97.1677
1508027	1508976	950	tpx, UTI89_C1596	59.5805	3.01981	57.7441
1518118	1518394	277	fnr	8.71417	1.61816	7.43102
1528224	1528857	634	ttcA	22.1173	2.14092	20.5957
1562350	1563168	819	UTI89_C1636, aldA	30.2424	3.34257	28.569
1567723	1568372	650	ydcI	7.72774	1.52987	6.47316
1603967	1607512	3546	UTI89_C1682, narI, UTI89_C1684, narH	56.4622	3.06992	54.6747
1608792	1608991	200	narZ	10.336	1.70301	9.00827
1629323	1630303	981	xasA, gadB	18.6111	1.70118	17.1328
1629382	1630212	831	xasA	11.2962	1.8119	9.76802
1648412	1649353	942	UTI89_C1717, fmlB	49.0237	2.84064	47.2468
1660011	1660804	794	UTI89_C1733, UTI89_C1734	19.5904	1.89025	18.0997
1660986	1661512	527	UTI89_C1735, UTI89_C1736	16.0844	1.9425	14.643
1683069	1683554	486	UTI89_C1757, ydeD	16.7019	2.54597	15.1219
1684124	1684522	399	ydeF	13.6303	1.81202	12.2311
1699358	1701050	1693	ynfE	69.9024	2.99976	68.0215
1704549	1704977	429	ynfH	12.1205	1.7629	10.7511
1723626	1723859	234	rstB	9.89704	1.66896	8.58037
1724193	1725673	1481	rstB, UTI89_C1798, fumC	25.3911	1.97039	23.8302
1768105	1768433	329	gloA	32.8652	2.34216	31.2261
1768634	1769179	546	rnt	5.28575	1.32916	4.1151
1789488	1789901	414	UTI89_C1865, ydhY	14.2232	1.8598	12.8134
1803773	1804301	529	ydiJ	13.2854	1.70235	11.8925
1819120	1819353	234	ydiD	8.89626	1.56592	7.60752
1829417	1830737	1321	btuE, btuC	119.353	5.09148	117.447
1829500	1830655	1156	btuE, btuC	20.4966	1.68068	18.9946
1847324	1847782	459	UTI89_C1924, katE	15.38	1.84932	13.9502
1905965	1907503	1539	UTI89_C1983, yoaI, yeaL, yeaM	42.1773	2.05918	40.4513
1922859	1924160	1302	nudL, sdaA	56.1062	4.4583	54.3193
1931252	1931698	447	manZ, yobD	17.7746	1.85708	16.3082
1932171	1932455	285	RS09805, mntP	11.9876	1.7563	10.6204
1932911	1933321	411	mntP, rrmA	10.5016	1.68979	9.169
1937891	1938119	229	yebQ	8.9816	1.61362	7.68948
1943291	1943610	320	yebS	11.0719	2.1963	9.54526
1955666	1956220	555	yebE	11.4056	1.67461	10.0508
1956350	1956860	511	yebE, RS09955, UTI89_C2050	18.228	1.96026	16.755
1961263	1963338	2076	edd, zwf, UTI89_C2056, UTI89_C2057	1280.78	15.6835	1278.25
1961291	1963326	2036	edd, zwf, UTI89_C2056	807.798	22.2182	805.524
1973047	1974289	1243	yebB, ruvC, yebC	64.8784	2.65711	63.0181
1984606	1985253	648	yecK, cutC	12.1648	1.79629	10.7936
1992674	1993667	994	cheZ, cheY, cheB	12.5637	2.34912	11.0225
2000914	2001131	218	motA	7.41364	1.58742	6.16804
2005694	2006405	712	UTI89_C2098, araH	17.6903	1.94049	16.2248
2006199	2007501	1303	araH	39.8224	3.77052	38.0945
2006491	2006757	267	araH	7.74311	1.5667	6.48827
2006947	2007362	416	araH, araG	15.2956	1.85784	13.8668
2010945	2012880	1936	yecI, yecJ, UTI89_C2104, yecR, ftnA	243.152	10.0828	241.152
2011010	2012850	1841	yecI, yecJ, UTI89_C2104, yecR, ftnA	76.2857	3.26527	74.3802
2017353	2018298	946	uvrC	32.1398	2.81102	30.4563
2023853	2024052	200	fliY	12.213	1.6397	10.841
2024165	2024414	250	fliZ	23.8528	2.00721	22.3095
2029449	2031030	1582	fliS, UTI89_C2127, amyA	42.0038	1.98794	40.2788
2084039	2086293	2255	irp2, irp1	102.884	3.40426	100.903
2092301	2092522	222	irp1	10.1122	1.61538	8.79029
2092614	2092939	326	irp1	15.0846	1.70447	13.6596
2097363	2097763	401	ybtE	8.95741	1.66052	7.66592
2103108	2103463	356	UTI89_C2191, UTI89_C2192	14.0664	1.86939	12.6586
2103697	2104386	690	UTI89_C2192, UTI89_C2193	20.9157	1.88587	19.409
2107665	2107892	228	amn	5.42229	1.39958	4.24753
2116266	2116502	237	RS10750	16.0844	1.9425	14.643
2120026	2120338	313	UTI89_C2209	16.0844	1.9425	14.643
2173494	2175002	1509	UTI89_C2234	14.9456	1.5616	13.5223
2195856	2196623	768	UTI89_C2255	95.6266	3.77011	93.6642
2205793	2206547	755	UTI89_C2266	9.93662	1.60527	8.61815
2216697	2219509	2813	yeeT1, yeeU1, yeeV1, yeeW1, RS11135, RS11140, yeeX, yeeA	275.351	5.29952	273.33
2232803	2233344	542	hisB, hisH	20.1414	1.85522	18.6436
2255436	2255926	491	wcaK	17.5949	1.99471	16.1305
2256727	2257713	987	wzxC, wcaJ	16.9839	1.97383	15.5287
2271512	2272023	512	UTI89_C2334	8.84513	1.53906	7.55764
2279099	2279602	504	asmA	10.0709	1.6036	8.74969
2283507	2284667	1161	yegE	18.0997	2.38038	16.5083
2289148	2290738	1591	yegK, yegL, RS25120	39.1305	2.44447	37.432
2294169	2295342	1174	mdtB	34.0764	3.52598	32.3816
2310133	2310811	679	UTI89_C2361	17.5796	1.83429	16.1165
2311377	2312281	905	UTI89_C2362, UTI89_C2363	34.3537	2.48556	32.6996
2321407	2324947	3541	UTI89_C2373, UTI89_C2374, UTI89_C2375, UTI89_C2376, UTI89_C2377	219.24	4.35924	217.088
2327396	2328988	1593	UTI89_C2380, yohN, UTI89_C2382	26307.7	125.84	26304
2327774	2328102	329	yohN	10.5809	1.53405	9.24678
2346406	2347113	708	yehL, RS11695	14.6313	1.89028	13.2133
2350856	2351829	974	yehQ	15.3265	1.85612	13.8973
2364944	2366011	1068	dld, pbpG	18.3184	1.76241	16.8443
2364961	2365926	966	dld, pbpG	18.9298	2.56766	17.3321
2380346	2381396	1051	mglA, mglB	16.9	1.55939	15.4469
2390542	2390829	288	yeiE	11.4531	1.57319	10.0974
2390953	2391210	258	yeiH	16.0962	1.63472	14.6547
2396873	2398013	1141	yeiM, yeiN	74.8251	5.16136	72.9959
2404942	2405208	267	yeiO, RS11965	6.26072	1.41604	5.05381
2406146	2406698	553	yeiQ	23.5067	2.17463	21.9677
2415169	2415487	319	UTI89_C2455, yejE	6.30782	1.38228	5.09975
2415881	2416443	563	yejE, yejF	15.2855	1.69861	13.8568
2428413	2429178	766	ccmH	7.21592	1.43695	5.97672
2447177	2447377	201	apbE	9.18868	1.67096	7.89041
2450759	2451051	293	yojN	8.19374	1.58279	6.92525
2490797	2491166	370	glpB	5.62721	1.4148	4.44342
2491764	2492415	652	glpC	9.72415	1.88803	8.21446
2502827	2503994	1168	arnB, arnC	41.1414	2.57002	39.4241
2502871	2504210	1340	arnB, arnC	29.8359	3.19052	28.1652
2514876	2518039	3164	menD, menF, elaB, elaA, rnb	6284.4	79.7435	6281.65
2516311	2516691	381	menF	10.7892	1.53262	9.4498
2516802	2517529	728	elaB, elaA	5.82306	1.32013	4.63136
2520568	2521249	682	yfbL	24.1932	2.08727	22.6459
2525440	2526879	1440	nuoL	76.6058	2.95083	74.6992
2537323	2539168	1846	IrhA	38.1749	2.18177	36.4856
2539598	2541477	1880	UTI89_C2572, yfbR	3623.74	38.3523	3621.19
2557868	2558429	562	hisQ, hisJ	10.7806	1.64185	9.44139
2559070	2559340	271	argT	13.931	1.85229	12.5264
2563004	2564230	1227	dedD, folC	725.312	11.2218	723.062
2591522	2592758	1237	fadJ, fadI	49.6261	4.19847	47.8594
2595420	2595874	455	vacJ	6.33108	1.44865	5.12232
2598738	2599285	548	RS12860	14.3476	1.87984	12.9348
2603779	2604323	545	ant, RS12875	11.9029	1.78584	10.5371
2612280	2612577	298	UTI89_C2648	15.4962	1.92161	14.064
2626698	2627069	372	UTI89_C2671, UTI89_C2672	12.1648	1.79629	10.7936
2627301	2627887	587	UTI89_C2672	24.8871	2.22447	23.3316
2628651	2629691	1041	UTI89_C2673, UTI89_C2674, UTI89_C2675	52.2796	2.91374	50.4839
2631615	2631814	200	ral, UTI89_C2681	27.0866	3.17445	25.4335
2632260	2632468	209	RS13095	149.523	7.54564	147.59
2632735	2636038	3304	RS13095, λ-cIII, kil2, UTI89_C2684, UTI89_C2685, erf, UTI89_C2687, hkaJ, hkaH, RS13145	1485.09	14.6155	1482.5
2632799	2635972	3174	RS13095, λ-cIII, kil2, UTI89_C2684, UTI89_C2685, erf, UTI89_C2687, hkaJ, hkaH, RS13145	562.02	15.1972	559.826
2651410	2652186	777	yfdV, UTI89_C2705	22.1115	2.91462	20.4916
2690553	2691210	658	zipA	11.0586	2.25742	9.53213
2695372	2695862	491	ptsI, crr	39.3538	2.52708	37.6528
2696035	2697021	987	UTI89_C2751, pdxK	14.3485	1.66432	12.9356
2699989	2700403	415	cysW	12.4632	2.21863	10.9235
2705010	2705589	580	murP	10.8835	1.68575	9.54094
2705368	2707630	2263	murP	47.0065	3.68362	45.2494
2721538	2724144	2607	eutN, eutM, eutD, eutT, eutQ	1584.41	35.9431	1581.99
2722052	2722328	277	eutM, eutD	11.3189	1.55838	9.9669
2722626	2723229	604	eutD, eutT	11.1817	1.57484	9.83214
2741328	2742266	939	dapE	24.6011	2.07135	23.0489
2746207	2746481	275	ypfJ	8.03902	1.55365	6.77571
2771038	2771434	397	xseA	13.7641	1.78613	12.363
2783237	2785169	1933	yfgJ, engA, yfgL	332.638	6.11224	330.386
2786925	2787240	316	hisS	7.89303	1.79199	6.4089
2803506	2804446	941	pepB, yfhJ, fdx, hscA	15.9746	1.73399	14.5357
2804620	2805847	1228	hscA	58.5709	2.4837	56.7393
2810104	2811584	1481	trmJ, UTI89_C2855, UTI89_C2856	85.8517	2.68282	83.9171
2825277	2826468	1192	yphH, glyA	17.4378	1.89765	15.9762
2845792	2846110	319	rnc, UTI89_C2890	13.6943	1.62278	12.2941
2866555	2866754	200	kgtP	8.91643	1.6102	7.62724
2909685	2910073	389	UTI89_C2965, UTI89_C2966	14.9172	1.90072	13.4943
2927385	2928825	1441	UTI89_C2990, UTI89_C2991, UTI89_C2992, UTI89_C2993	26281.8	326.26	26278.2
2927393	2928805	1413	UTI89_C2990, UTI89_C2991, UTI89_C2992, UTI89_C2993	7823.88	60.1965	7820.83
2930008	2930370	363	UTI89_C2994, UTI89_C2995	23.4858	2.1827	21.9471
2930688	2930971	284	UTI89_C2995	48.4613	2.8079	46.6885
2931129	2931329	201	UTI89_C2996	28.1571	2.31846	26.5655
2932225	2932517	293	UTI89_C2998, yfdN1	77.0074	5.22249	75.1735
2933173	2935042	1870	ymfN, ymfM, ymfL, ymfT, ymfK	4853.59	42.0665	4850.72
2933266	2935379	2114	ymfN, ymfM, ymfL, ymfT, ymfK	1231.34	29.9365	1228.96
2941025	2942408	1384	UTI89_C3009, UTI89_C3010, UTI89_C3011, UTI89_C3012	27.9492	1.97369	26.3601
2950976	2951891	916	ygaE, ygaU, ygaE	9.10184	1.48201	7.80703
2952039	2953884	1846	ygaV, ygaP, stpA	4901.76	23.5713	4898.88
2952354	2952669	316	ygaV, ygaP	11.5113	2.27403	9.98074
2958058	2958347	290	nrdI, nrdE	6.99712	1.56653	5.76508
2978564	2979856	1293	alaS	456.128	8.73074	453.99
3003776	3004146	371	UTI89_C3083, hycE	8.64857	1.61217	7.36688
3014760	3016369	1610	fhlA, UTI89_C3095, ygbA	142.1	5.43444	140.175
3029766	3031876	2111	nlpD, pcm, surE	39840.5	120.812	39833.8
3029776	3031529	1754	nlpD, pcm	6342.85	63.7032	6340.1
3032017	3032328	312	surE	4.92139	1.35522	3.76556
3040175	3040469	295	cysH	9.61895	1.44472	8.31005
3040547	3040811	265	cysH	11.9813	1.52253	10.6142
3040952	3041340	389	cysH, cysI	18.6602	1.59968	17.1816
3041876	3043060	1185	cysI, cysJ	25.9438	2.77367	24.299
3043306	3044579	1274	cysJ	18.139	2.44675	16.5473
3045160	3047086	1927	ygcM, ygcN, ygcO, ygcP	57.2375	2.32239	55.413
3057710	3058863	1154	UTI89_C3142, UTI89_C3143	18.5281	2.02604	17.0507
3059217	3059612	396	UTI89_C3145	10.8803	1.74407	9.53779
3060139	3060493	355	UTI89_C3145, UTI89_C3147	14.0664	1.86939	12.6586
3060604	3060836	233	UTI89_C3147	14.6127	2.13285	13.0506
3071439	3073395	1957	barA, gudD	667.403	18.6117	665.173
3095888	3096087	200	RS15480	10.2032	1.65957	8.8779
3103814	3104223	410	UTI89_C3191	11.0882	1.60172	9.74177
3104333	3105226	894	UTI89_C3191, UTI89_C3192	23.8331	2.19314	22.29
3106205	3106919	715	UTI89_C3193, UTI89_C3194	13.6815	1.72732	12.2816
3128732	3129426	695	RS15620, RS15625	19.4811	2.05737	17.9915
3131995	3132380	386	UTI89_C3210	7.84117	1.6083	6.5825
3136367	3137042	676	UTI89_C3215	16.1383	2.5707	14.5636
3145987	3146593	607	recB, ptrA	34.2415	2.09425	32.5892
3146731	3147167	437	ptrA	19.6471	1.75644	18.1558
3147394	3147756	363	ptrA	13.8696	1.75657	12.4657
3152093	3153030	938	recC, ppdC	17.3442	1.8064	15.8838
3162251	3166774	4524	tas, lplT, aas	203.598	8.36879	201.625
3162699	3166840	4142	tas, lplT, aas	540.684	7.89792	538.36
3166958	3168070	1113	galR	189.139	3.95379	187.023
3171507	3172507	1001	RS15800	23.5654	2.99104	21.9347
3171510	3171799	290	RS15800	9.5306	1.579	8.22351
3171919	3172539	621	RS15800	4.59116	1.37939	3.44938
3174953	3175624	672	yqeF	20.8785	2.06647	19.3721
3188960	3189583	624	hyuA	9.99292	1.53887	8.6733
3189698	3189909	212	hyuA	7.45953	1.43506	6.21281
3195946	3197105	1160	ygfK	224.003	9.50741	222.016
3205753	3208233	2481	ygfP, UTI89_C3269, ygfS, ygfT	31.3214	3.38843	29.6422
3233238	3234473	1236	zapA, ygfA	64.2143	4.76397	62.4073
3233273	3235916	2644	zapA, ygfA, serA	61.4312	2.57576	59.5864
3235158	3235688	531	serA	7.89972	1.86397	6.4155
3239261	3240716	1456	UTI89_C3303, ygfI, yggE	78.9512	3.2877	77.037
3241952	3242199	248	yggA	7.91911	1.47027	6.65859
3253647	3254135	489	cmtA	5.60854	1.37016	4.42645
3264572	3265439	868	metK	36.828	2.34454	35.1513
3265711	3266026	316	galP	15.5103	1.84017	14.0778
3281837	3282931	1095	UTI89_C3353, mltC	98.7278	3.25666	96.7572
3293345	3293717	373	kpsU	47.198	2.79887	45.4329
3293999	3294309	311	kpsC	16.3819	1.95294	14.9358
3308234	3308639	406	gspK	9.48919	1.58079	8.18301
3330519	3330718	200	glcD	8.63401	1.96636	7.13815
3331318	3331712	395	glcD	17.7124	1.71371	16.2467
3331876	3332227	352	glcC	27.3693	2.08643	25.7871
3333197	3334585	1389	UTI89_C3396, UTI89_C3397	68.2811	3.10049	66.4065
3344518	3346025	1508	yghS, yghT, pitB	103.911	5.86682	102.027
3345513	3346477	965	yghT, pitB	28.2422	2.16618	26.6499
3348897	3349619	723	gsp, yghU	25.6785	1.75475	24.1145
3355304	3355893	590	hybA	36.8127	3.44675	35.103
3355445	3355686	242	hybA	10.649	1.4953	9.31212
3386848	3387669	822	ygiW, ygiX	27.5458	2.29808	25.9611
3394997	3396000	1004	UTI89_C3461, UTI89_C3462	44.9522	2.74665	43.2035
3403846	3404702	857	tolC	14.6946	1.61809	13.2759
3404908	3405653	746	UTI89_C3469, UTI89_C3470, ygiB	8.47837	1.46802	7.20185
3425445	3428220	2776	glnE, ygiF	2301.81	19.6921	2299.12
3426907	3428106	1200	glnE, ygiF	98.2727	5.95612	96.399
3430788	3431573	786	cca, uppA	16.7632	1.86681	15.3117
3454009	3455102	1094	ygjI	29.6734	3.23018	28.0042
3481536	3482663	1128	UTI89_C3545, UTI89_C3546	40.4847	2.95077	38.7536
3484195	3484861	667	tdcG	13.9555	1.4796	12.5505
3490373	3490820	448	UTI89_C3551	22.7421	1.95512	21.2137
3490899	3491426	528	UTI89_C3551, UTI89_C3552	18.2152	1.83075	16.7422
3494455	3494654	200	yhaD	8.99217	1.46551	7.69989
3498464	3500895	2432	UTI89_C3558, garD, UTI89_C3559	65.2365	2.45916	63.3746
3507855	3508169	315	agaS	13.481	1.79308	12.0851
3508716	3509852	1137	kbaY, UTI89_C3569	20.9283	1.6863	19.4215
3522157	3522547	391	UTI89_C3585, UTI89_C3586	7.40381	1.41804	6.15998
3527160	3530252	3093	UTI89_C3590, UTI89_C3592, UTI89_C3594	64.6485	2.35315	62.7889
3548474	3549895	1422	greA, dacB	65.3442	2.99848	63.4819
3553693	3556527	2835	ispB, nlp, murA, yrbA	1097.66	13.683	1095.19
3553759	3555227	1469	ispB, nlp, murA	235.065	9.88408	233.069
3561862	3563170	1309	UTI89_C3633, UTI89_C3634, UTI89_C3635, UTI89_C3636	97.8881	2.5765	95.92
3563452	3563662	211	yhbN, yhbG	10.8792	1.54238	9.53779
3574047	3575362	1316	gltB	32.089	1.90648	30.4581
3602339	3606965	4627	yhdP, UTI89_C3677	77.5878	2.61149	75.6784
3602658	3604449	1792	yhdP	18.2249	2.1708	16.6327
3604550	3606401	1852	yhdP, rng	21.8526	2.18011	20.235
3606502	3606803	302	rng	8.25069	1.64845	6.76226
3618308	3620177	1870	UTI89_C3691, rbsC, UTI89_C3693	61.0804	4.5712	59.2812
3636949	3637181	233	RS18050, UTI89_C3710	13.351	1.70716	11.9571
3668523	3669480	958	UTI89_C3770, rplW	36.4799	1.88308	34.8063
3675507	3676475	969	UTI89_C3780, UTI89_C3781	11.3457	1.5253	9.99329
3690165	3690408	244	coaA	7.75862	1.48465	6.50342
3707342	3708127	786	UTI89_C3821, hemE	16.0854	1.88997	14.644
3718983	3720532	1550	rpoC, rpoB	330.529	10.2781	328.471
3723115	3726415	3301	rpoB, rplL, rplJ, UTI89_C3836, UTI89_C3838	15761.4	82.0745	15758.1
3723755	3724973	1219	rpoB, rplL, rplJ	160.573	2.70678	158.494
3726994	3727503	510	nusG	16.9978	2.30961	15.416
3729254	3729549	296	tuf, fusA	12.9518	2.37969	11.4062
3740783	3741260	478	yheS, yheT	19.9939	1.94469	18.4984
3751784	3755682	3899	UTI89_C3869, nirD, nirC	153.092	7.63735	151.156
3754735	3756202	1468	nirD, nirC	63.3287	2.79758	61.4754
3767024	3770775	3752	UTI89_C3883, rpe, dam, damX, aroB	8694	111.408	8691.13
3767241	3770673	3433	rpe, dam, damX, aroB	1620.73	11.1508	1618.13
3775009	3775627	619	yrfD, mrcA	14.7607	1.59438	13.3411
3775985	3776619	635	mrcA	14.105	1.55605	12.6966
3783955	3784272	318	yhgE	5.65967	1.55199	4.21034
3816252	3819347	3096	glpD, UTI89_C3927, UTI89_C3928, aufG, RS19040	90.5678	3.64823	88.6202
3854987	3855809	823	livG, livM	30.6296	2.35461	29.013
3856183	3856915	733	livM, livH	8.10358	1.47064	6.83726
3857039	3857381	343	livH	15.4962	1.92161	14.064
3866995	3868373	1379	rpoH, ftsX	45.8655	4.04563	44.1124
3878910	3879112	203	yhhT	12.9079	1.56819	11.5229
3879279	3879611	333	yhhT, acpT	7.53011	1.40069	6.28176
3879912	3880272	361	acpT, nikA	9.78431	1.48804	8.47035
3881546	3882633	1088	nikA, nikB	68.2482	2.70707	66.3737
3887934	3888791	858	gatC, UTI89_C4003	17.2298	2.24845	15.6455
3899543	3901324	1782	UTI89_C4012, UTI89_C4013	47.7463	2.41374	45.9776
3912380	3913254	875	yhiF, chuS	40.4793	3.44321	38.7482
3921122	3922700	1579	UTI89_C4037, hmuV, yhiD	2553.51	32.3735	2551.01
3921231	3922778	1548	hmuV, yhiD	251.055	5.5509	248.872
3925783	3926103	321	UTI89_C4044, UTI89_C4045	5.47498	1.43212	4.29687
3926255	3926456	202	yhiU	10.4654	1.69326	9.13356
3936955	3938568	1614	treF, UTI89_C4052	36.2672	2.03587	34.5959
3943914	3944136	223	yhjG	11.2079	1.60144	9.85786
3951212	3952490	1279	yhjK, yhjL	58.9046	2.76729	57.0717
3951264	3952787	1524	yhjK, yhjL	50.4893	3.90759	48.72
3952706	3955379	2674	yhjL	50.3728	2.20948	48.5881
3956406	3957413	1008	yhjM, yhjN	126.372	4.94261	124.459
3979402	3980245	844	yhjY	11.5304	1.3931	10.1734
3980967	3982080	1114	UTI89_C4090, UTI89_C4091	37.2441	3.25836	35.5322
4001540	4001960	421	xylR	17.398	1.71065	15.937
4022637	4023404	768	selB	12.7988	1.74003	11.4154
4030539	4032063	1525	mtlD, mtlR, yibT	14.5273	1.5205	13.1121
4042235	4043586	1352	lldD, yibK, cysE	48.1076	2.81975	46.3364
4048548	4052992	4445	envC, yibQ, yibD, tdh	19072.5	68.6451	19068.9
4049515	4052967	3453	envC, yibQ, yibD, tdh	6376.53	34.6812	6373.78
4064508	4066116	1609	rfaG, UTI89_C4175	310.921	6.87184	308.684
4064592	4065462	871	rfaG	11.085	1.87446	9.55813
4073135	4074306	1172	slmA, pyrE	49.4383	2.78303	47.6593
4077594	4078386	793	yicG, ligB	44.2782	2.50509	42.5352
4081503	4082123	621	spoT	8.95265	1.42178	7.66278
4082218	4082429	212	spoT	9.50342	1.58903	8.19696
4087524	4087745	222	yicE	7.76626	1.57927	6.51085
4100956	4101168	213	yicJ	16.7457	1.79374	15.2943
4127738	4128328	591	yidE, UTI89_C4236, ibpB	14.4734	1.68452	13.0589
4131608	4133302	1695	cbrA, dgoT	17.1535	1.72868	15.6962
4143445	4143644	200	dnaN	6.95459	1.45906	5.72523
4164655	4165276	622	bglB, bglF	21.3974	1.90204	19.885
4165717	4166033	317	bglF	10.192	1.65187	8.86688
4168124	4169609	1486	phoU, pstB, pstA	67.1964	2.43559	65.3264
4186442	4187740	1299	gidA, mioC, asnC	240.114	4.99401	237.942
4200195	4201659	1465	UTI89_C4309, UTI89_C4310	43.4416	2.22292	41.7053
4211524	4211726	203	ilvG	8.24486	1.46919	6.97524
4214438	4214637	200	ilvD	13.2521	1.74495	11.8596
4224277	4224558	282	rhlB	16.034	1.63824	14.5943
4229361	4229931	571	wzzE	15.8241	1.67104	14.3869
4230077	4231189	1113	rffE	23.5797	1.72524	22.04
4239603	4239890	288	wzyE	10.1199	1.56048	8.79789
4252767	4253590	824	cyaA	12.4914	1.55116	11.1138
4272608	4273650	1043	recQ, UTI89_C4387, rhtB	90.7863	5.35703	88.9257
4276384	4277817	1434	yigM, metR	94.8068	5.21929	92.9395
4299502	4300315	814	UTI89_C4412, UTI89_C4413, UTI89_C4414	44.9522	2.74665	43.2035
4305955	4306748	794	ubiE, UTI89_C4421, ubiB	27.7857	1.81964	26.1983
4313645	4314323	679	fre, RS21410, fadA	24.8967	1.9702	23.341
4354130	4354457	328	UTI89_C4468	12.1648	1.79629	10.7936
4354737	4355288	552	UTI89_C4468, yihX	9.18868	1.67096	7.89041
4358632	4359035	404	UTI89_C4473	16.9615	1.82851	15.5078
4359175	4359523	349	UTI89_C4474, UTI89_C4475	7.60483	1.49516	6.35472
4363405	4363604	200	fdoH	13.2871	1.46069	11.8941
4380070	4381026	957	UTI89_C4494, cpxA	9.82532	1.46453	8.5106
4383559	4384498	940	fieF	55.0856	2.41069	53.2742
4388948	4389477	530	yiiQ, yiiR	13.0956	1.68635	11.7067
4389758	4390110	353	yiiS	7.49196	1.43866	6.24446
4392576	4393551	976	glpK	24.9141	1.8651	23.3583
4395174	4396736	1563	zapB, UTI89_C4513, UTI89_C4515	366.809	6.28914	364.54
4395376	4395708	333	zapB	6.7287	1.92117	5.26116
4396290	4396573	284	rraA, menA	12.2456	2.31038	10.7073
4412972	4414943	1972	UTI89_C4528, UTI89_C4529	36.3864	2.53778	34.7135
4415242	4415605	364	UTI89_C4530	22.4563	2.15137	20.9306
4427431	4427643	213	frwC	13.6388	1.82174	12.2395
4431471	4431840	370	pflC, UTI89_C4544, UTI89_C4545	18.461	1.84685	16.9853
4432028	4432532	505	yijO	10.0137	1.54998	8.69366
4443753	4445982	2230	UTI89_C4552, yjiZ, UTI89_C4554	132.078	6.57556	130.16
4447047	4447320	274	sthA	9.98124	2.181	8.4676
4447078	4447426	349	sthA	16.0296	1.77395	14.59
4447536	4447784	249	sthA	17.6586	1.77811	16.1935
4449256	4450268	1013	UTI89_C4556, UTI89_C4557	31.0185	2.37478	29.3982
4469978	4470364	387	metH	7.39154	1.39974	6.14809
4478689	4481308	2620	UTI89_C4584, UTI89_C4585, UTI89_C4586, UTI89_C4587, UTI89_C4588	80.3624	3.48814	78.4434
4478880	4479640	761	UTI89_C4584, UTI89_C4585	11.0586	2.24213	9.53213
4480359	4482294	1936	UTI89_C4586, UTI89_C4587, UTI89_C4588, UTI89_C4589	56.7683	4.48886	54.9796
4482377	4482637	261	UTI89_C4589	12.1048	2.17495	10.569
4486957	4488115	1159	pgi	51.2272	2.11199	49.4378
4491855	4495717	3863	yjbH, UTI89_C4599, RS22250, psiE, malG, malF	70.7466	4.28052	68.9254
4505371	4505675	305	UTI89_C4611, UTI89_C4612	6.35142	1.50046	5.14219
4513548	4513928	381	UTI89_C4620, UTI89_C4621	11.7286	1.75507	10.367
4520203	4521584	1382	UTI89_C4625, alr, UTI89_C4627	50.2555	2.0546	48.4714
4525662	4527089	1428	sucA	24.9916	1.75891	23.4351
4531892	4532744	853	sucD, UTI89_C4636	11.1014	1.66077	9.75479
4534090	4534431	342	UTI89_C4637	16.0844	1.9425	14.643
4534609	4534871	263	UTI89_C4637, UTI89_C4638	8.27959	1.62919	7.00761
4541611	4543883	2273	UTI89_C4644, UTI89_C4645, UTI89_C4646	112.018	3.26376	110.016
4550452	4551348	897	UTI89_C4653	18.0315	1.95872	16.5614
4564679	4565444	766	UTI89_C4668, UTI89_C4669	7.13172	1.43437	5.89629
4593082	4594215	1134	UTI89_C4693, UTI89_C4694	14.9172	1.90072	13.4943
4594542	4594943	402	UTI89_C4694, phnH	12.4581	2.21252	10.9184
4596745	4597384	640	phnE	16.365	2.33957	14.7874
4603022	4603295	274	yjdA, yjcZ	12.8789	1.74107	11.4943
4619025	4620625	1601	fumB, dcuB	62.7993	4.07503	60.9961
4621029	4622023	995	RS22840, UTI89_C4718	15.9284	1.63783	14.49
4628318	4628760	443	UTI89_C4727, UTI89_C4728	5.66318	1.34604	4.47774
4629616	4630441	826	cadA	20.5139	1.87717	19.0117
4636241	4636996	756	dipZ	48.4128	2.668	46.6402
4643718	4644361	644	groEL	19.1613	1.82245	17.6756
4645101	4645400	300	UTI89_C4742, UTI89_C4743	9.94729	1.65641	8.62861
4650233	4651371	1139	UTI89_C4750, UTI89_C4751, UTI89_C4752	27.4208	1.81284	25.8372
4668751	4670287	1537	UTI89_C4769, UTI89_C4770	100.823	3.3218	98.8477
4670857	4671841	985	UTI89_C4770, miaA	22.9778	2.00343	21.4461
4671985	4672411	427	miaA, hfq	12.7818	1.63679	11.3986
4684881	4685226	346	yjfC	9.04478	1.49948	7.75134
4689147	4689742	596	UTI89_C4790, UTI89_C4791	9.72592	1.63801	8.41325
4710155	4711525	1371	UTI89_C4815, UTI89_C4816, UTI89_C4817	295.664	6.36631	293.44
4754402	4754878	477	UTI89_C4854, UTI89_C4855	7.25241	1.48865	6.01237
4759856	4760675	820	UTI89_C4860, UTI89_C4861, UTI89_C4862	8.65447	1.47271	7.37268
4761037	4761236	200	UTI89_C4862	6.39325	1.5352	5.18137
4761603	4761881	279	yjgN	8.72882	1.65008	7.44389
4793683	4795147	1465	papC	497.658	7.22358	495.496
4800283	4800764	482	UTI89_C4900, UTI89_C4901	27.1654	1.82791	25.585
4849448	4850372	925	UTI89_C4946	43.1849	2.70487	41.4501
4863110	4863634	525	UTI89_C4956	18.437	1.94547	16.9616
4873910	4874941	1032	UTI89_C4966, UTI89_C4967	112.714	3.38688	110.711
4920061	4921143	1083	pptE	288.428	6.58987	286.209
4922873	4923312	440	UTI89_C5024	20.4537	2.08871	18.9521
4926557	4928135	1579	UTI89_C5026, UTI89_C5027, RS24375	32.5653	2.07952	30.9294
4946636	4947395	760	UTI89_C5044, UTI89_C5045	31.4272	2.25059	29.8028
4948495	4950075	1581	UTI89_C5046, UTI89_C5047	189.749	5.26354	187.632
4950295	4951518	1224	UTI89_C5047, UTI89_C5048	391.698	13.6439	389.596
4954560	4954759	200	hsdS	7.25201	1.55397	6.01198
4955623	4956086	464	hsdM	14.1867	1.68149	12.7773
4956166	4956412	247	hsdM	12.2975	1.57793	10.9242
4956867	4957146	280	hsdM	10.8008	1.51952	9.46118
4964308	4965058	751	yjiY	10.3499	2.15192	8.83249
4968549	4969650	1102	UTI89_C5059, UTI89_C5060, UTI89_C5061	57.0617	3.01818	55.2381
4982668	4983582	915	UTI89_C5073, RS24615	64.0068	3.16439	62.1498
4992626	4993759	1134	yfdR2, yfdQ2	41.6764	2.36145	39.9543
4994077	4994741	665	RS24705, RS24710	17.5949	1.99471	16.1305
4996999	4999627	2629	UTI89_C5098, UTI89_C5099, UTI89_C5100, yfdN2, UTI89_C5102	786.133	21.7902	783.865
4997073	4999597	2525	UTI89_C5098, UTI89_C5099, UTI89_C5100, yfdN2, UTI89_C5102	382.993	7.73865	380.717
5000320	5001770	1451	UTI89_C5104, UTI89_C5105, UTI89_C5106	199.265	5.3993	197.137
5014678	5015213	536	UTI89_C5123, UTI89_C5124, UTI89_C5125	19.1612	2.04693	17.6755
5015547	5016277	731	UTI89_C5125, UTI89_C5126	25.2425	2.23492	23.683
5017423	5019213	1791	UTI89_C5128	98.2934	4.39057	96.4197
5018372	5018573	202	UTI89_C5128	7.46189	1.55732	6.21512
5018659	5019158	500	UTI89_C5128	14.9188	1.79309	13.4959
5047616	5047941	326	lplA, UTI89_C5158	12.4449	1.55086	11.068
5048209	5048492	284	smp	16.4277	1.72293	14.981
5054679	5055902	1224	slt	20.2306	1.6498	18.732
5064023	5065507	1485	arcA, yjjY, lasT	98.9185	3.63209	96.9474
5064034	5064776	743	arcA, yjjY	50.9012	4.24432	49.1306

## Sheet: Table S1B. Regions in common
Region coordinates (bp)	Gene ID	Gene Name(s)	COG*	Length (bp)	Fold Enrichment^	Significance score#		Supplementary Data Table 1B: The regions identified in common between replicate screens
14519 - 15641	UTI89_C0017	dnaJ	O	1123	6.924	197.251		Coordinates were determined by the minimal region identified in common within both biological replicates with an overlap of 100bp or greater.
	UTI89_C0018	gef (hok)	R
113001 - 113545	UTI89_C0107	secA	U	545	2.507	38.452
	UTI89_C0108	mutT	F					*COG: clusters of orthologous groups - functional classification code
361550 - 364162	UTI89_C0348	yahD	R	2613	17.098	934.951		^ The mean fold enrichment for the enriched loci from both biological replicates.
	UTI89_C0349	yahE	S					# The significance score is reported as –log10 (P-value). The value given is the mean from both replicates.
	UTI89_C0350	yahF	C					**Not found to have a direct homolog in E. coli K-12.
392358 - 392690	UTI89_C0372	lacI	K	333	3.975	60.204
445913 - 447211	UTI89_C0433	tsx	M	1299	6.221	355.713
	UTI89_C0434	yajI	S
640717 - 641788	UTI89_C0629	ybeM	R	1072	4.302	112.532
	UTI89_C0630	tatE	U
	UTI89_C0631	lipA	H
690222 - 691856	UTI89_C0684	glnS	J	1635	79.229	8503.99
824629 - 826977	UTI89_C0827	ybiY	O	2349	3.871	84.794
	UTI89_C0828	fsaA	G
	UTI89_C0829	moeB	H
	UTI89_C0830	moeA	H
1002425 - 1002994	UTI89_C1010	pyrD	F	569	2.654	31.658
1016170 - 1016793	UTI89_C1021	matP	MD	624	9.121	575.491
	UTI89_C1022	ompA	M
1139704 - 1141232	UTI89_C1147**		S	1529	9.555	321.27
	UTI89_C1148	(cbeA/yeeU)	S
	UTI89_C1149	(cbtA/yeeV)	S
	UTI89_C1150**		S
1145849 - 1146187	UTI89_C1158	csgG	M	338	1.561	9.842
1165574 - 1166009	UTI89_C1185	bssS	TR	436	3.016	91.884
1245504 - 1247434	UTI89_C1276	bet	S	1931	415.23	43744.9
	UTI89_C1277	gamW	R
	UTI89_C1278		S
	UTI89_C1279	kil1	R
	UTI89_C1280	λ-cIII	S
	UTI89_C1281	(ea10)	S
	UTI89_C1282	ral	R
1297038 - 1299321	UTI89_C1357	(ycgI)	S	2284	4.727	174.72
	UTI89_C1358**		S
	UTI89_C1359	minE	D
	UTI89_C1360	minD	D
	UTI89_C1361	minC	D
1336175 - 1336845	UTI89_C1401	prsA	H	671	5.512	113.661
1365630 - 1367364	UTI89_C1431	rssB	T	1735	11.631	693.333
	UTI89_C1432	galU	M
1392009 - 1395131	UTI89_C1459	exoO	SR	3123	70.368	10266
	UTI89_C1460		S
	UTI89_C1461	dicB	D
	UTI89_C1462	dicF	RD
	UTI89_C1463	ydfC	S
	UTI89_C1464	ydfB	S
	UTI89_C1465	ydfA	S
	UTI89_C1466	dicA	KT
	UTI89_C1467	dicC	R
1629382 - 1630212	UTI89_C1706	xasA	E	831	1.756	14.953
1829500 - 1830655	UTI89_C1903	btuE	O	1156	3.386	69.924
	UTI89_C1904	btuC	H
1961291 - 1963326	UTI89_C2055	zwf	G	2036	18.951	1044.29
2006199 - 2006405	UTI89_C2099	araH	G	207	2.855	28.756
2011010 - 2012850	UTI89_C2102	(yecI/ftnB)	P	1841	6.674	159.718
	UTI89_C2103	yecJ	S
	UTI89_C2104**		S
	UTI89_C2105	yecR	SR
	UTI89_C2106	ftnA	P
2327774 - 2328102	UTI89_C2381	yohN	S	329	63.686	13159.1
2364961 - 2365926	UTI89_C2407	dld	C	966	2.165	18.624
	UTI89_C2408	pbpG	M
2502871 - 2503994	UTI89_C2535	arnB	M	1124	2.88	35.488
	UTI89_C2536	arnC	M
2516311 - 2516691	UTI89_C2549	menF	HQ	381	40.638	3147.59
	UTI89_C2550	elaB	S
	UTI89_C2551	elaA	S
2632799 - 2635972	RS13095**		S	3174	14.906	1023.55
	UTI89_C2682	λ-cIII	S
	UTI89_C2683**	kil2	R
	UTI89_C2684**		S
	UTI89_C2685**		S
	UTI89_C2686**	erf	S
	UTI89_C2687**		S
	UTI89_C2688**	hkaJ	S
	UTI89_C2689**	hkaH	S
	RS13145**		S
2705368 - 2705589	UTI89_C2761	murP	G	222	2.684	28.944
2722052 - 2722328	UTI89_C2781	eutM	C	277	18.75	797.864
	UTI89_C2782	eutD	C
2927393 - 2928805	UTI89_C2990	(prophage CP-933X)	G	1413	193.228	17052.9
	UTI89_C2991**	(prophage CP-933X)	S
	UTI89_C2992**	(prophage CP-933X)	S
	UTI89_C2993	(prophage CP-933X)	S
2933266 - 2935042	UTI89_C3000	ymfN	K	1777	36.001	3042.47
	UTI89_C3001	ymfM	RD
	UTI89_C3002	ymfL	S
	UTI89_C3003	ymfT	S
	UTI89_C3004	ymfK	KT
2952354 - 2952669	UTI89_C3023	ygaV	K	316	12.922	2456.64
	UTI89_C3024	ygaP	P
3029776 - 3031529	UTI89_C3112	nlpD	M	1754	92.257	23091.7
	UTI89_C3113**		S
	UTI89_C3114	pcm	O
3162699 - 3166774	UTI89_C3238	tas	C	4076	8.133	372.141
	UTI89_C3239	ygeD (lplT)	U
	UTI89_C3240	aas	IQ
3171510 - 3171799	RS15800**		S	290	2.285	16.547
3233273 - 3234473	UTI89_C3297	zapA (ygfE)	D	1201	3.669	62.822
	UTI89_C3298	ygfA	H
3345513 - 3346025	UTI89_C3408	yghT	F	513	4.016	66.076
	UTI89_C3409	pitB	P
3355445 - 3355686	UTI89_C3418	hybA	C	242	2.471	23.731
3426907 - 3428106	UTI89_C3489	glnE	OT	1200	12.824	1200.04
	UTI89_C3490	ygiF	S
3553759 - 3555227	UTI89_C3621	ispB	H	1469	11.783	666.362
	UTI89_C3622	nlp	K
	UTI89_C3623	murA	M
3602658 - 3604449	UTI89_C3676	yhdP	S	1792	2.391	47.906
3723755 - 3724973	UTI89_C3832	rpoB	K	1219	42.391	7960.97
	UTI89_C3834	rplL	J
	UTI89_C3835	rplJ	J
3754735 - 3755682	UTI89_C3870	nirD	P	948	5.217	108.21
	UTI89_C3871	nirC	P
3767241 - 3770673	UTI89_C3884	rpe	G	3433	61.279	5157.36
	UTI89_C3885	dam	L
	UTI89_C3886	damX	D
	UTI89_C3887	aroB	E
3921231 - 3922700	UTI89_C4038	hmuV	P	1470	18.962	1402.28
	UTI89_C4039	yhiD	S
3951264 - 3952490	UTI89_C4061	yhjK	T	1227	3.337	54.696
	UTI89_C4062	yhjL	U
4049515 - 4052967	UTI89_C4158	yibP (envC)	D	3453	51.663	12724.5
	UTI89_C4159	yibQ	S
	UTI89_C4160	yibD	M
	UTI89_C4162	tdh	ER
4064592 - 4065462	UTI89_C4174	rfaG	M	871	4.373	161.002
4395376 - 4395708	UTI89_C4512	zapB	D	333	4.105	186.76
4447078 - 4447320	UTI89_C4555	sthA	C	243	1.977	13.005
4478880 - 4479640	UTI89_C4584		G	761	2.865	45.711
	UTI89_C4585		G
4997073 - 4999597	UTI89_C5098**		S	2525	14.764	584.563
	UTI89_C5099**		S
	UTI89_C5100**		S
	UTI89_C5101	yfdN2	S
	UTI89_C5102		S
5018372 - 5018573	UTI89_C5128		S	202	2.973	52.877
5064034 - 5064776	UTI89_C5174	arcA	TK	743	3.938	74.909
	UTI89_C5175	yjjY	S
